# Supplementary material for: Long-Term Protective Immunity against Ehrlichia chaffeensis Infection Induced by a Genetically Modified Live Vaccine
Source: Vaccines (Basel). 2024 Aug 9;12(8):903. doi: 10.3390/vaccines12080903 (PMC11360114; doi:10.3390/vaccines12080903)
Supplement: Supplementary file 1 [file vaccines-12-00903-s001.zip]

Archive with 1 entries (1 files):
- vaccines-3088824-supplementary.pdf
